# Supplementary material for: A Potential Role for the Amyloid Precursor Protein in the Regulation of Interferon Signaling, Cholesterol Homeostasis, and Tau Phosphorylation in Niemann–Pick Disease Type C
Source: Genes (Basel). 2024 Aug 13;15(8):1066. doi: 10.3390/genes15081066 (PMC11354009; doi:10.3390/genes15081066)
Supplement: Supplementary file 1 [file genes-15-01066-s001.zip]

Archive with 1 entries (1 files):
- genes-3118887-supplementary.pdf
